# Supplementary material for: Modeling transcriptional regulation using gene regulatory networks based on multi-omics data sources
Source: BMC Bioinformatics. 2021 Apr 19;22:200. doi: 10.1186/s12859-021-04126-3 (PMC8056605; doi:10.1186/s12859-021-04126-3)
Supplement: Supplementary file 3 — Additional file 3: Supplementary Table S1. Encode accessions for the TF ChIP-Seq files used in the paper. [file 12859_2021_4126_MOESM3_ESM.xlsx]

## Sheet: S3A
Input_Names	Median_PCC	Median_MSE	Cell Type
FIMO GRN C	0.463418	0.784458	GM12878
Pos GRN C	0.464817	0.783334	GM12878
TEPIC GRN C	0.406338	0.824524	GM12878
TEPIC C	0.303347	0.912273	GM12878
Pos 50k GRN	0.309344	0.908648	GM12878
M	0.478244	0.775976	GM12878
Distal TFBS	0.457803	0.791675	GM12878
M+P	0.478039	0.775631	GM12878
FIMO GRN	0.474137	0.779221	GM12878
Intronic TFBS	0.532506	0.72141	GM12878
Pos GRN	0.50087	0.75212	GM12878
M+E	0.500917	0.75195	GM12878
Promoter TFBS	0.477483	0.775821	GM12878
TEPIC	0.302343	0.912832	GM12878
TEPIC GRN	0.419303	0.834346	GM12878
Pos Weighted GRN	0.490374	0.766532	GM12878
HiC DP	0.409062	0.844867	GM12878
HiC UP	0.52417	0.73024	GM12878
TEPIC GRN Comparison	0.378974	0.845235	GM12878
TEPIC Scores Comparison	0.272622	0.929221	GM12878
Distal TFBS HiC	0.470771	0.770713	GM12878

## Sheet: S3B
Input_Names	Median_PCC	Median_MSE	Cell Type
FIMO GRN C	0.234002	0.936391	K562
Pos GRN C	0.236223	0.936011	K562
TEPIC GRN C	0.268625	0.921197	K562
TEPIC C	0.283068	0.926116	K562
Pos 50k GRN	0.327328	0.90467	K562
M	0.31479	0.927651	K562
Distal TFBS	0.317608	0.898034	K562
M+P	0.327775	0.902294	K562
FIMO GRN	0.281422	0.930833	K562
Intronic TFBS	0.398918	0.837831	K562
Pos GRN	0.383382	0.851111	K562
M+E	0.350204	0.888414	K562
Promoter TFBS	0.325172	0.889963	K562
TEPIC	0.283068	0.926116	K562
TEPIC GRN	0.303879	0.913359	K562
Pos Weighted GRN	0.344699	0.885827	K562
HiC DP	0.169609	0.98078	K562
HiC UP	0.392476	0.829373	K562
TEPIC GRN Comparison	0.259211	0.932487	K562
TEPIC Scores Comparison	0.23197	0.952583	K562
Distal TFBS HiC	0.335752	0.880684	K562

## Sheet: S3C
Input_Names	Median_PCC	Median_MSE	Cell Type
FIMO GRN C	0.177117	0.961433	HepG2
Pos GRN C	0.176963	0.961222	HepG2
TEPIC GRN C	0.320081	0.890346	HepG2
TEPIC C	0.289354	0.929034	HepG2
Pos 50k GRN	0.313768	0.909333	HepG2
M	0.303698	0.915548	HepG2
Distal TFBS	0.302451	0.914781	HepG2
M+P	0.303607	0.915657	HepG2
FIMO GRN	0.214967	0.963044	HepG2
Intronic TFBS	0.390587	0.848764	HepG2
Pos GRN	0.331139	0.893379	HepG2
M+E	0.329541	0.894935	HepG2
Promoter TFBS	0.369384	0.870234	HepG2
TEPIC GRN	0.351068	0.880821	HepG2
TEPIC	0.289354	0.929034	HepG2
Pos Weighted GRN	0.320096	0.904901	HepG2
TEPIC GRN Comparison	0.296493	0.921801	HepG2
TEPIC Scores Comparison	0.231636	0.957199	HepG2

## Sheet: S3D
GM12878 Inputs	FIMO GRN C	Pos GRN C	TEPIC GRN C	TEPIC C	Pos 50k GRN	M	Distal TFBS	M+P	FIMO GRN	Intronic TFBS	Pos GRN	M+E	Promoter TFBS	TEPIC	TEPIC GRN	Pos Weighted GRN	HiC DP	HiC UP	TEPIC GRN Comparison	TEPIC Scores Comparison	Distal TFBS HiC
FIMO GRN C	1	0.71795	1.3412e-07	1.45089e-11	1.45089e-11	0.314084	0.134419	0.314084	0.698028	1.40736e-09	0.000176538	0.000200623	0.461169	1.45089e-11	6.17847e-07	0.0227187	8.34116e-08	7.37052e-09	1.01562e-10	1.45089e-11	0.0809763
Pos GRN C	0.71795	1	5.08391e-08	1.45089e-11	1.45089e-11	0.444964	0.0809763	0.477691	0.861987	2.82923e-09	0.000419438	0.000419438	0.546823	1.45089e-11	2.64352e-07	0.0304113	6.5319e-08	3.02801e-08	5.80356e-11	1.45089e-11	0.108077
TEPIC GRN C	1.3412e-07	5.08391e-08	1	5.80356e-11	1.45089e-11	1.32756e-08	9.10478e-05	1.32756e-08	3.28641e-07	1.45089e-11	5.80356e-11	5.80356e-11	1.0606e-07	2.90178e-11	0.738062	1.40736e-09	0.102161	1.45089e-11	0.0326434	1.45089e-11	6.529e-10
TEPIC C	1.45089e-11	1.45089e-11	5.80356e-11	1	0.564832	1.45089e-11	1.45089e-11	1.45089e-11	1.45089e-11	1.45089e-11	1.45089e-11	1.45089e-11	1.45089e-11	0.968002	4.35267e-10	1.45089e-11	7.37052e-09	1.45089e-11	7.37052e-09	0.0490903	1.45089e-11
Pos 50k GRN	1.45089e-11	1.45089e-11	1.45089e-11	0.564832	1	1.45089e-11	1.45089e-11	1.45089e-11	1.45089e-11	1.45089e-11	1.45089e-11	1.45089e-11	1.45089e-11	0.529097	5.80356e-11	1.45089e-11	2.82923e-09	1.45089e-11	2.82923e-09	0.0195368	1.45089e-11
M	0.314084	0.444964	1.32756e-08	1.45089e-11	1.45089e-11	1	0.0167424	0.946695	0.583114	5.08391e-08	0.00426675	0.00513072	0.820148	1.45089e-11	8.34116e-08	0.16534	7.37052e-09	1.68912e-07	2.90178e-11	1.45089e-11	0.529097
Distal TFBS	0.134419	0.0809763	9.10478e-05	1.45089e-11	1.45089e-11	0.0167424	1	0.0154785	0.0595638	6.529e-10	4.9091e-06	4.9091e-06	0.0326434	1.45089e-11	9.10478e-05	0.000419438	1.13591e-05	3.94642e-09	1.32756e-08	1.45089e-11	0.00143495
M+P	0.314084	0.477691	1.32756e-08	1.45089e-11	1.45089e-11	0.946695	0.0154785	1	0.620465	5.08391e-08	0.00426675	0.00426675	0.841013	1.45089e-11	8.34116e-08	0.16534	5.41182e-09	1.68912e-07	1.45089e-11	1.45089e-11	0.529097
FIMO GRN	0.698028	0.861987	3.28641e-07	1.45089e-11	1.45089e-11	0.583114	0.0595638	0.620465	1	1.32756e-08	0.00104122	0.00129097	0.841013	1.45089e-11	6.17847e-07	0.0910861	3.93771e-08	5.08391e-08	2.75669e-10	1.45089e-11	0.301253
Intronic TFBS	1.40736e-09	2.82923e-09	1.45089e-11	1.45089e-11	1.45089e-11	5.08391e-08	6.529e-10	5.08391e-08	1.32756e-08	1	0.000472032	0.000419438	5.41182e-09	1.45089e-11	1.45089e-11	1.12609e-06	1.45089e-11	0.429082	1.45089e-11	1.45089e-11	6.5319e-08
Pos GRN	0.000176538	0.000419438	5.80356e-11	1.45089e-11	1.45089e-11	0.00426675	4.9091e-06	0.00426675	0.00104122	0.000472032	1	0.946695	0.00159316	1.45089e-11	4.35267e-10	0.085914	5.80356e-11	0.00264263	1.45089e-11	1.45089e-11	0.00671501
M+E	0.000200623	0.000419438	5.80356e-11	1.45089e-11	1.45089e-11	0.00513072	4.9091e-06	0.00426675	0.00129097	0.000419438	0.946695	1	0.00176678	1.45089e-11	4.35267e-10	0.085914	5.80356e-11	0.00321093	1.45089e-11	1.45089e-11	0.00671501
Promoter TFBS	0.461169	0.546823	1.0606e-07	1.45089e-11	1.45089e-11	0.820148	0.0326434	0.841013	0.841013	5.41182e-09	0.00159316	0.00176678	1	1.45089e-11	3.28641e-07	0.108077	3.02801e-08	3.93771e-08	2.75669e-10	1.45089e-11	0.383413
TEPIC	1.45089e-11	1.45089e-11	2.90178e-11	0.968002	0.529097	1.45089e-11	1.45089e-11	1.45089e-11	1.45089e-11	1.45089e-11	1.45089e-11	1.45089e-11	1.45089e-11	1	4.35267e-10	1.45089e-11	7.37052e-09	1.45089e-11	9.92408e-09	0.0523995	1.45089e-11
TEPIC GRN	6.17847e-07	2.64352e-07	0.738062	4.35267e-10	5.80356e-11	8.34116e-08	9.10478e-05	8.34116e-08	6.17847e-07	1.45089e-11	4.35267e-10	4.35267e-10	3.28641e-07	4.35267e-10	1	7.37052e-09	0.231499	2.90178e-11	0.0634324	2.90178e-11	7.37052e-09
Pos Weighted GRN	0.0227187	0.0304113	1.40736e-09	1.45089e-11	1.45089e-11	0.16534	0.000419438	0.16534	0.0910861	1.12609e-06	0.085914	0.085914	0.108077	1.45089e-11	7.37052e-09	1	2.75669e-10	1.56463e-05	1.45089e-11	1.45089e-11	0.444964
HiC DP	8.34116e-08	6.5319e-08	0.102161	7.37052e-09	2.82923e-09	7.37052e-09	1.13591e-05	5.41182e-09	3.93771e-08	1.45089e-11	5.80356e-11	5.80356e-11	3.02801e-08	7.37052e-09	0.231499	2.75669e-10	1	1.45089e-11	0.778804	1.01562e-10	4.35267e-10
HiC UP	7.37052e-09	3.02801e-08	1.45089e-11	1.45089e-11	1.45089e-11	1.68912e-07	3.94642e-09	1.68912e-07	5.08391e-08	0.429082	0.00264263	0.00321093	3.93771e-08	1.45089e-11	2.90178e-11	1.56463e-05	1.45089e-11	1	1.45089e-11	1.45089e-11	7.57117e-07
TEPIC GRN Comparison	1.01562e-10	5.80356e-11	0.0326434	7.37052e-09	2.82923e-09	2.90178e-11	1.32756e-08	1.45089e-11	2.75669e-10	1.45089e-11	1.45089e-11	1.45089e-11	2.75669e-10	9.92408e-09	0.0634324	1.45089e-11	0.778804	1.45089e-11	1	1.01562e-10	1.45089e-11
TEPIC Scores Comparison	1.45089e-11	1.45089e-11	1.45089e-11	0.0490903	0.0195368	1.45089e-11	1.45089e-11	1.45089e-11	1.45089e-11	1.45089e-11	1.45089e-11	1.45089e-11	1.45089e-11	0.0523995	2.90178e-11	1.45089e-11	1.01562e-10	1.45089e-11	1.01562e-10	1	1.45089e-11
Distal TFBS HiC	0.0809763	0.108077	6.529e-10	1.45089e-11	1.45089e-11	0.529097	0.00143495	0.529097	0.301253	6.5319e-08	0.00671501	0.00671501	0.383413	1.45089e-11	7.37052e-09	0.444964	4.35267e-10	7.57117e-07	1.45089e-11	1.45089e-11	1

## Sheet: S3E
GM12878 Inputs	FIMO GRN C	Pos GRN C	TEPIC GRN C	TEPIC C	Pos 50k GRN	M	Distal TFBS	M+P	FIMO GRN	Intronic TFBS	Pos GRN	M+E	Promoter TFBS	TEPIC	TEPIC GRN	Pos Weighted GRN	HiC DP	HiC UP	TEPIC GRN Comparison	TEPIC Scores Comparison	Distal TFBS HiC
FIMO GRN C	1	0.678306	2.01674e-09	1.45089e-11	1.45089e-11	0.00116007	0.841013	0.00129097	0.0180936	1.45089e-11	2.01674e-09	2.01674e-09	0.00799538	1.45089e-11	2.01674e-09	6.91366e-06	1.45089e-11	1.45089e-11	1.45089e-11	1.45089e-11	0.0459542
Pos GRN C	0.678306	1	1.40736e-09	1.45089e-11	1.45089e-11	0.00353377	0.601662	0.00321093	0.0227187	1.45089e-11	7.37052e-09	7.37052e-09	0.0154785	1.45089e-11	4.35267e-10	1.83063e-05	1.45089e-11	1.45089e-11	1.45089e-11	1.45089e-11	0.0809763
TEPIC GRN C	2.01674e-09	1.40736e-09	1	1.45089e-11	1.45089e-11	1.45089e-11	9.72096e-10	1.45089e-11	1.45089e-11	1.45089e-11	1.45089e-11	1.45089e-11	1.45089e-11	1.45089e-11	0.0634324	1.45089e-11	0.946695	1.45089e-11	0.000227661	1.45089e-11	5.80356e-11
TEPIC C	1.45089e-11	1.45089e-11	1.45089e-11	1	0.301253	1.45089e-11	1.45089e-11	1.45089e-11	1.45089e-11	1.45089e-11	1.45089e-11	1.45089e-11	1.45089e-11	0.904208	1.45089e-11	1.45089e-11	1.45089e-11	1.45089e-11	1.45089e-11	9.92408e-09	1.45089e-11
Pos 50k GRN	1.45089e-11	1.45089e-11	1.45089e-11	0.301253	1	1.45089e-11	1.45089e-11	1.45089e-11	1.45089e-11	1.45089e-11	1.45089e-11	1.45089e-11	1.45089e-11	0.288767	1.45089e-11	1.45089e-11	1.45089e-11	1.45089e-11	1.45089e-11	9.92408e-09	1.45089e-11
M	0.00116007	0.00353377	1.45089e-11	1.45089e-11	1.45089e-11	1	3.36432e-05	0.904208	0.201194	1.45089e-11	1.3412e-07	1.68912e-07	0.564832	1.45089e-11	1.45089e-11	0.0046812	1.45089e-11	1.45089e-11	1.45089e-11	1.45089e-11	0.231499
Distal TFBS	0.841013	0.601662	9.72096e-10	1.45089e-11	1.45089e-11	3.36432e-05	1	2.89778e-05	0.00159316	1.45089e-11	2.90178e-11	5.80356e-11	0.000291908	1.45089e-11	6.529e-10	3.02801e-08	1.45089e-11	1.45089e-11	1.45089e-11	1.45089e-11	0.00733082
M+P	0.00129097	0.00321093	1.45089e-11	1.45089e-11	1.45089e-11	0.904208	2.89778e-05	1	0.221065	1.45089e-11	1.0606e-07	1.3412e-07	0.546823	1.45089e-11	1.45089e-11	0.0046812	1.45089e-11	1.45089e-11	1.45089e-11	1.45089e-11	0.24227
FIMO GRN	0.0180936	0.0227187	1.45089e-11	1.45089e-11	1.45089e-11	0.201194	0.00159316	0.221065	1	1.45089e-11	9.92408e-09	9.92408e-09	0.529097	1.45089e-11	1.45089e-11	9.10478e-05	1.45089e-11	1.45089e-11	1.45089e-11	1.45089e-11	0.883057
Intronic TFBS	1.45089e-11	1.45089e-11	1.45089e-11	1.45089e-11	1.45089e-11	1.45089e-11	1.45089e-11	1.45089e-11	1.45089e-11	1	1.32756e-08	1.32756e-08	1.45089e-11	1.45089e-11	1.45089e-11	1.45089e-11	1.45089e-11	0.0459542	1.45089e-11	1.45089e-11	1.45089e-11
Pos GRN	2.01674e-09	7.37052e-09	1.45089e-11	1.45089e-11	1.45089e-11	1.3412e-07	2.90178e-11	1.0606e-07	9.92408e-09	1.32756e-08	1	0.925426	9.92408e-09	1.45089e-11	1.45089e-11	0.000419438	1.45089e-11	3.28641e-07	1.45089e-11	1.45089e-11	9.24898e-07
M+E	2.01674e-09	7.37052e-09	1.45089e-11	1.45089e-11	1.45089e-11	1.68912e-07	5.80356e-11	1.3412e-07	9.92408e-09	1.32756e-08	0.925426	1	9.92408e-09	1.45089e-11	1.45089e-11	0.000530525	1.45089e-11	3.28641e-07	1.45089e-11	1.45089e-11	1.12609e-06
Promoter TFBS	0.00799538	0.0154785	1.45089e-11	1.45089e-11	1.45089e-11	0.564832	0.000291908	0.546823	0.529097	1.45089e-11	9.92408e-09	9.92408e-09	1	1.45089e-11	1.45089e-11	0.000835766	1.45089e-11	1.45089e-11	1.45089e-11	1.45089e-11	0.529097
TEPIC	1.45089e-11	1.45089e-11	1.45089e-11	0.904208	0.288767	1.45089e-11	1.45089e-11	1.45089e-11	1.45089e-11	1.45089e-11	1.45089e-11	1.45089e-11	1.45089e-11	1	1.45089e-11	1.45089e-11	1.45089e-11	1.45089e-11	1.45089e-11	1.75848e-08	1.45089e-11
TEPIC GRN	2.01674e-09	4.35267e-10	0.0634324	1.45089e-11	1.45089e-11	1.45089e-11	6.529e-10	1.45089e-11	1.45089e-11	1.45089e-11	1.45089e-11	1.45089e-11	1.45089e-11	1.45089e-11	1	1.45089e-11	0.0675011	1.45089e-11	4.07134e-07	1.45089e-11	1.01562e-10
Pos Weighted GRN	6.91366e-06	1.83063e-05	1.45089e-11	1.45089e-11	1.45089e-11	0.0046812	3.02801e-08	0.0046812	9.10478e-05	1.45089e-11	0.000419438	0.000530525	0.000835766	1.45089e-11	1.45089e-11	1	1.45089e-11	5.80356e-11	1.45089e-11	1.45089e-11	0.00159316
HiC DP	1.45089e-11	1.45089e-11	0.946695	1.45089e-11	1.45089e-11	1.45089e-11	1.45089e-11	1.45089e-11	1.45089e-11	1.45089e-11	1.45089e-11	1.45089e-11	1.45089e-11	1.45089e-11	0.0675011	1.45089e-11	1	1.45089e-11	0.00104122	1.45089e-11	1.45089e-11
HiC UP	1.45089e-11	1.45089e-11	1.45089e-11	1.45089e-11	1.45089e-11	1.45089e-11	1.45089e-11	1.45089e-11	1.45089e-11	0.0459542	3.28641e-07	3.28641e-07	1.45089e-11	1.45089e-11	1.45089e-11	5.80356e-11	1.45089e-11	1	1.45089e-11	1.45089e-11	2.90178e-11
TEPIC GRN Comparison	1.45089e-11	1.45089e-11	0.000227661	1.45089e-11	1.45089e-11	1.45089e-11	1.45089e-11	1.45089e-11	1.45089e-11	1.45089e-11	1.45089e-11	1.45089e-11	1.45089e-11	1.45089e-11	4.07134e-07	1.45089e-11	0.00104122	1.45089e-11	1	1.45089e-11	1.45089e-11
TEPIC Scores Comparison	1.45089e-11	1.45089e-11	1.45089e-11	9.92408e-09	9.92408e-09	1.45089e-11	1.45089e-11	1.45089e-11	1.45089e-11	1.45089e-11	1.45089e-11	1.45089e-11	1.45089e-11	1.75848e-08	1.45089e-11	1.45089e-11	1.45089e-11	1.45089e-11	1.45089e-11	1	1.45089e-11
Distal TFBS HiC	0.0459542	0.0809763	5.80356e-11	1.45089e-11	1.45089e-11	0.231499	0.00733082	0.24227	0.883057	1.45089e-11	9.24898e-07	1.12609e-06	0.529097	1.45089e-11	1.01562e-10	0.00159316	1.45089e-11	2.90178e-11	1.45089e-11	1.45089e-11	1

## Sheet: S3F
K562 Inputs	FIMO GRN C	Pos GRN C	TEPIC GRN C	TEPIC C	Pos 50k GRN	M	Distal TFBS	M+P	FIMO GRN	Intronic TFBS	Pos GRN	M+E	Promoter TFBS	TEPIC	TEPIC GRN	Pos Weighted GRN	HiC DP	HiC UP	TEPIC GRN Comparison	TEPIC Scores Comparison	Distal TFBS HiC
FIMO GRN C	1	0.841013	0.0326434	0.102161	3.45213e-06	0.354652	0.00353377	0.00011921	0.0910861	1.45089e-11	5.80356e-11	1.3412e-07	3.28641e-07	0.102161	0.000667562	6.17847e-07	0.000530525	1.45089e-11	0.201194	0.383413	1.3412e-07
Pos GRN C	0.841013	1	0.0401751	0.1207	3.45213e-06	0.383413	0.00388501	0.000104264	0.127419	1.45089e-11	2.90178e-11	1.0606e-07	4.07134e-07	0.1207	0.000667562	5.0237e-07	0.000419438	1.45089e-11	0.231499	0.383413	1.3412e-07
TEPIC GRN C	0.0326434	0.0401751	1	0.639514	0.00948361	0.620465	0.182631	0.0244677	0.601662	2.90178e-11	6.529e-10	2.13765e-05	4.51018e-05	0.639514	0.0964996	0.00011921	2.88402e-06	1.45089e-11	0.461169	0.00799538	1.33451e-05
TEPIC C	0.102161	0.1207	0.639514	1	0.00159316	0.925426	0.102161	0.010314	0.989332	5.80356e-11	1.40736e-09	1.83063e-05	2.49121e-05	1	0.0326434	1.83063e-05	2.40285e-06	1.45089e-11	0.738062	0.0121656	8.17635e-06
Pos 50k GRN	3.45213e-06	3.45213e-06	0.00948361	0.00159316	1	0.0244677	0.477691	0.904208	0.00116007	3.94642e-09	2.11714e-07	0.0244677	0.0762662	0.00159316	0.221065	0.134419	2.82923e-09	2.75669e-10	0.00104122	1.12609e-06	0.0142973
M	0.354652	0.383413	0.620465	0.925426	0.0244677	1	0.134419	0.0490903	0.799407	1.01562e-10	1.75848e-08	0.000419438	0.00116007	0.925426	0.134419	0.000835766	0.000835766	1.01562e-10	0.968002	0.16534	0.000257974
Distal TFBS	0.00353377	0.00388501	0.182631	0.102161	0.477691	0.134419	1	0.758351	0.108077	4.35267e-10	1.3412e-07	0.0167424	0.0375192	0.102161	0.904208	0.0180936	1.12609e-06	2.90178e-11	0.0634324	0.00176678	0.00561777
M+P	0.00011921	0.000104264	0.0244677	0.010314	0.904208	0.0490903	0.758351	1	0.0131944	3.94642e-09	1.3412e-07	0.00948361	0.0326434	0.010314	0.354652	0.0459542	3.93771e-08	6.529e-10	0.00614496	6.00377e-05	0.00799538
FIMO GRN	0.0910861	0.127419	0.601662	0.989332	0.00116007	0.799407	0.108077	0.0131944	1	1.01562e-10	2.82923e-09	2.49121e-05	5.20821e-05	0.989332	0.0490903	3.36432e-05	5.0237e-07	1.01562e-10	0.678306	0.00321093	1.83063e-05
Intronic TFBS	1.45089e-11	1.45089e-11	2.90178e-11	5.80356e-11	3.94642e-09	1.01562e-10	4.35267e-10	3.94642e-09	1.01562e-10	1	0.0964996	6.90921e-05	8.34116e-08	5.80356e-11	2.01674e-09	1.3412e-07	1.45089e-11	0.340785	2.90178e-11	1.45089e-11	2.13765e-05
Pos GRN	5.80356e-11	2.90178e-11	6.529e-10	1.40736e-09	2.11714e-07	1.75848e-08	1.3412e-07	1.3412e-07	2.82923e-09	0.0964996	1	0.00216555	0.000104264	1.40736e-09	3.02801e-08	4.51018e-05	1.45089e-11	0.00799538	4.35267e-10	2.90178e-11	0.00176678
M+E	1.3412e-07	1.0606e-07	2.13765e-05	1.83063e-05	0.0244677	0.000419438	0.0167424	0.00948361	2.49121e-05	6.90921e-05	0.00216555	1	0.639514	1.83063e-05	0.00176678	0.698028	9.72096e-10	4.12193e-06	5.83283e-06	8.34116e-08	0.841013
Promoter TFBS	3.28641e-07	4.07134e-07	4.51018e-05	2.49121e-05	0.0762662	0.00116007	0.0375192	0.0326434	5.20821e-05	8.34116e-08	0.000104264	0.639514	1	2.49121e-05	0.00426675	0.799407	4.35267e-10	3.02801e-08	1.56463e-05	1.0606e-07	0.398302
TEPIC	0.102161	0.1207	0.639514	1	0.00159316	0.925426	0.102161	0.010314	0.989332	5.80356e-11	1.40736e-09	1.83063e-05	2.49121e-05	1	0.0326434	1.83063e-05	2.40285e-06	1.45089e-11	0.738062	0.0121656	8.17635e-06
TEPIC GRN	0.000667562	0.000667562	0.0964996	0.0326434	0.221065	0.134419	0.904208	0.354652	0.0490903	2.01674e-09	3.02801e-08	0.00176678	0.00426675	0.0326434	1	0.00561777	1.75848e-08	4.35267e-10	0.0227187	6.90921e-05	0.00116007
Pos Weighted GRN	6.17847e-07	5.0237e-07	0.00011921	1.83063e-05	0.134419	0.000835766	0.0180936	0.0459542	3.36432e-05	1.3412e-07	4.51018e-05	0.698028	0.799407	1.83063e-05	0.00561777	1	2.75669e-10	5.08391e-08	2.89778e-05	1.75848e-08	0.444964
HiC DP	0.000530525	0.000419438	2.88402e-06	2.40285e-06	2.82923e-09	0.000835766	1.12609e-06	3.93771e-08	5.0237e-07	1.45089e-11	1.45089e-11	9.72096e-10	4.35267e-10	2.40285e-06	1.75848e-08	2.75669e-10	1	1.45089e-11	6.91366e-06	0.00291451	9.72096e-10
HiC UP	1.45089e-11	1.45089e-11	1.45089e-11	1.45089e-11	2.75669e-10	1.01562e-10	2.90178e-11	6.529e-10	1.01562e-10	0.340785	0.00799538	4.12193e-06	3.02801e-08	1.45089e-11	4.35267e-10	5.08391e-08	1.45089e-11	1	1.45089e-11	1.45089e-11	2.88402e-06
TEPIC GRN Comparison	0.201194	0.231499	0.461169	0.738062	0.00104122	0.968002	0.0634324	0.00614496	0.678306	2.90178e-11	4.35267e-10	5.83283e-06	1.56463e-05	0.738062	0.0227187	2.89778e-05	6.91366e-06	1.45089e-11	1	0.0459542	6.91366e-06
TEPIC Scores Comparison	0.383413	0.383413	0.00799538	0.0121656	1.12609e-06	0.16534	0.00176678	6.00377e-05	0.00321093	1.45089e-11	2.90178e-11	8.34116e-08	1.0606e-07	0.0121656	6.90921e-05	1.75848e-08	0.00291451	1.45089e-11	0.0459542	1	1.0606e-07
Distal TFBS HiC	1.3412e-07	1.3412e-07	1.33451e-05	8.17635e-06	0.0142973	0.000257974	0.00561777	0.00799538	1.83063e-05	2.13765e-05	0.00176678	0.841013	0.398302	8.17635e-06	0.00116007	0.444964	9.72096e-10	2.88402e-06	6.91366e-06	1.0606e-07	1

## Sheet: S3G
K562 Inputs	FIMO GRN C	Pos GRN C	TEPIC GRN C	TEPIC C	Pos 50k GRN	M	Distal TFBS	M+P	FIMO GRN	Intronic TFBS	Pos GRN	M+E	Promoter TFBS	TEPIC	TEPIC GRN	Pos Weighted GRN	HiC DP	HiC UP	TEPIC GRN Comparison	TEPIC Scores Comparison	Distal TFBS HiC
FIMO GRN C	1	0.820148	2.40285e-06	2.11714e-07	2.90178e-11	6.529e-10	1.45089e-11	1.45089e-11	1.75848e-08	1.45089e-11	1.45089e-11	1.45089e-11	1.45089e-11	2.11714e-07	1.40736e-09	1.45089e-11	1.74107e-10	1.45089e-11	0.00353377	0.989332	1.45089e-11
Pos GRN C	0.820148	1	1.36707e-06	1.3412e-07	2.90178e-11	4.35267e-10	1.45089e-11	1.45089e-11	1.32756e-08	1.45089e-11	1.45089e-11	1.45089e-11	1.45089e-11	1.3412e-07	1.40736e-09	1.45089e-11	1.74107e-10	1.45089e-11	0.00614496	0.799407	1.45089e-11
TEPIC GRN C	2.40285e-06	1.36707e-06	1	0.327262	9.92408e-09	1.12609e-06	1.40736e-09	2.75669e-10	0.16534	1.45089e-11	1.45089e-11	1.45089e-11	1.74107e-10	0.327262	0.00195712	2.90178e-11	1.45089e-11	1.45089e-11	0.0523995	3.45213e-06	1.45089e-11
TEPIC C	2.11714e-07	1.3412e-07	0.327262	1	1.12609e-06	9.10478e-05	6.17847e-07	3.02801e-08	0.778804	1.45089e-11	1.45089e-11	5.80356e-11	1.32756e-08	1	0.0350107	1.01562e-10	1.45089e-11	1.45089e-11	0.0046812	3.28641e-07	1.45089e-11
Pos 50k GRN	2.90178e-11	2.90178e-11	9.92408e-09	1.12609e-06	1	0.0283084	0.102161	0.989332	4.07134e-07	1.45089e-11	1.40736e-09	0.000933418	0.799407	1.12609e-06	0.000419438	0.00948361	1.45089e-11	2.75669e-10	5.80356e-11	1.45089e-11	0.0154785
M	6.529e-10	4.35267e-10	1.12609e-06	9.10478e-05	0.0283084	1	0.264832	0.0112068	6.00377e-05	1.45089e-11	1.45089e-11	3.02801e-08	0.00264263	9.10478e-05	0.102161	6.17847e-07	1.45089e-11	1.45089e-11	9.92408e-09	1.74107e-10	2.64352e-07
Distal TFBS	1.45089e-11	1.45089e-11	1.40736e-09	6.17847e-07	0.102161	0.264832	1	0.0350107	2.11714e-07	1.45089e-11	1.45089e-11	3.93771e-08	0.0326434	6.17847e-07	0.00426675	4.12193e-06	1.45089e-11	1.45089e-11	1.45089e-11	1.45089e-11	1.99673e-06
M+P	1.45089e-11	1.45089e-11	2.75669e-10	3.02801e-08	0.989332	0.0112068	0.0350107	1	9.92408e-09	1.45089e-11	1.74107e-10	0.000291908	0.904208	3.02801e-08	1.83063e-05	0.00426675	1.45089e-11	5.80356e-11	1.45089e-11	1.45089e-11	0.0121656
FIMO GRN	1.75848e-08	1.32756e-08	0.16534	0.778804	4.07134e-07	6.00377e-05	2.11714e-07	9.92408e-09	1	1.45089e-11	1.45089e-11	1.45089e-11	1.40736e-09	0.778804	0.0350107	5.80356e-11	1.45089e-11	1.45089e-11	0.00116007	1.0606e-07	1.45089e-11
Intronic TFBS	1.45089e-11	1.45089e-11	1.45089e-11	1.45089e-11	1.45089e-11	1.45089e-11	1.45089e-11	1.45089e-11	1.45089e-11	1	0.0244677	3.94642e-09	6.529e-10	1.45089e-11	1.45089e-11	3.94642e-09	1.45089e-11	0.327262	1.45089e-11	1.45089e-11	2.31707e-08
Pos GRN	1.45089e-11	1.45089e-11	1.45089e-11	1.45089e-11	1.40736e-09	1.45089e-11	1.45089e-11	1.74107e-10	1.45089e-11	0.0244677	1	9.24898e-07	2.82923e-09	1.45089e-11	1.45089e-11	4.12193e-06	1.45089e-11	0.191751	1.45089e-11	1.45089e-11	3.45213e-06
M+E	1.45089e-11	1.45089e-11	1.45089e-11	5.80356e-11	0.000933418	3.02801e-08	3.93771e-08	0.000291908	1.45089e-11	3.94642e-09	9.24898e-07	1	0.000155115	5.80356e-11	6.529e-10	0.583114	1.45089e-11	6.5319e-08	1.45089e-11	1.45089e-11	0.210964
Promoter TFBS	1.45089e-11	1.45089e-11	1.74107e-10	1.32756e-08	0.799407	0.00264263	0.0326434	0.904208	1.40736e-09	6.529e-10	2.82923e-09	0.000155115	1	1.32756e-08	1.33451e-05	0.00671501	1.45089e-11	6.529e-10	1.45089e-11	1.45089e-11	0.0180936
TEPIC	2.11714e-07	1.3412e-07	0.327262	1	1.12609e-06	9.10478e-05	6.17847e-07	3.02801e-08	0.778804	1.45089e-11	1.45089e-11	5.80356e-11	1.32756e-08	1	0.0350107	1.01562e-10	1.45089e-11	1.45089e-11	0.0046812	3.28641e-07	1.45089e-11
TEPIC GRN	1.40736e-09	1.40736e-09	0.00195712	0.0350107	0.000419438	0.102161	0.00426675	1.83063e-05	0.0350107	1.45089e-11	1.45089e-11	6.529e-10	1.33451e-05	0.0350107	1	7.37052e-09	1.45089e-11	1.45089e-11	5.83283e-06	3.94642e-09	2.01674e-09
Pos Weighted GRN	1.45089e-11	1.45089e-11	2.90178e-11	1.01562e-10	0.00948361	6.17847e-07	4.12193e-06	0.00426675	5.80356e-11	3.94642e-09	4.12193e-06	0.583114	0.00671501	1.01562e-10	7.37052e-09	1	1.45089e-11	2.31707e-08	1.45089e-11	1.45089e-11	0.758351
HiC DP	1.74107e-10	1.74107e-10	1.45089e-11	1.45089e-11	1.45089e-11	1.45089e-11	1.45089e-11	1.45089e-11	1.45089e-11	1.45089e-11	1.45089e-11	1.45089e-11	1.45089e-11	1.45089e-11	1.45089e-11	1.45089e-11	1	1.45089e-11	2.90178e-11	2.75669e-10	1.45089e-11
HiC UP	1.45089e-11	1.45089e-11	1.45089e-11	1.45089e-11	2.75669e-10	1.45089e-11	1.45089e-11	5.80356e-11	1.45089e-11	0.327262	0.191751	6.5319e-08	6.529e-10	1.45089e-11	1.45089e-11	2.31707e-08	1.45089e-11	1	1.45089e-11	1.45089e-11	6.5319e-08
TEPIC GRN Comparison	0.00353377	0.00614496	0.0523995	0.0046812	5.80356e-11	9.92408e-09	1.45089e-11	1.45089e-11	0.00116007	1.45089e-11	1.45089e-11	1.45089e-11	1.45089e-11	0.0046812	5.83283e-06	1.45089e-11	2.90178e-11	1.45089e-11	1	0.00388501	1.45089e-11
TEPIC Scores Comparison	0.989332	0.799407	3.45213e-06	3.28641e-07	1.45089e-11	1.74107e-10	1.45089e-11	1.45089e-11	1.0606e-07	1.45089e-11	1.45089e-11	1.45089e-11	1.45089e-11	3.28641e-07	3.94642e-09	1.45089e-11	2.75669e-10	1.45089e-11	0.00388501	1	1.45089e-11
Distal TFBS HiC	1.45089e-11	1.45089e-11	1.45089e-11	1.45089e-11	0.0154785	2.64352e-07	1.99673e-06	0.0121656	1.45089e-11	2.31707e-08	3.45213e-06	0.210964	0.0180936	1.45089e-11	2.01674e-09	0.758351	1.45089e-11	6.5319e-08	1.45089e-11	1.45089e-11	1

## Sheet: S3H
HepG2 Inputs	FIMO GRN C	Pos GRN C	TEPIC GRN C	TEPIC C	Pos 50k GRN	M	Distal TFBS	M+P	FIMO GRN	Intronic TFBS	Pos GRN	M+E	Promoter TFBS	TEPIC GRN	TEPIC	Pos Weighted GRN	TEPIC GRN Comparison	TEPIC Scores Comparison
FIMO GRN C	1	0.946695	7.37052e-09	7.57117e-07	7.37052e-09	8.34116e-08	3.93771e-08	6.5319e-08	0.529097	1.45089e-11	2.75669e-10	2.75669e-10	1.45089e-11	1.45089e-11	7.57117e-07	1.40736e-09	1.3412e-07	0.127419
Pos GRN C	0.946695	1	7.37052e-09	1.12609e-06	9.92408e-09	8.34116e-08	3.93771e-08	6.5319e-08	0.529097	1.45089e-11	2.75669e-10	2.75669e-10	1.45089e-11	1.45089e-11	1.12609e-06	1.40736e-09	1.68912e-07	0.134419
TEPIC GRN C	7.37052e-09	7.37052e-09	1	0.0195368	0.24227	0.102161	0.0809763	0.102161	6.5319e-08	3.93771e-08	0.658798	0.861987	0.00264263	0.0263291	0.0195368	0.738062	0.0429846	6.17847e-07
TEPIC C	7.57117e-07	1.12609e-06	0.0195368	1	0.0762662	0.288767	0.461169	0.288767	4.9091e-06	4.35267e-10	0.00143495	0.00264263	3.28641e-07	4.9091e-06	1	0.0227187	0.738062	0.000155115
Pos 50k GRN	7.37052e-09	9.92408e-09	0.24227	0.0762662	1	0.477691	0.354652	0.494523	3.93771e-08	2.01674e-09	0.085914	0.15716	1.83063e-05	0.000227661	0.0762662	0.429082	0.149284	2.88402e-06
M	8.34116e-08	8.34116e-08	0.102161	0.288767	0.477691	1	0.778804	0.989332	7.57117e-07	2.82923e-09	0.0263291	0.0429846	2.88402e-06	2.89778e-05	0.288767	0.191751	0.529097	3.36432e-05
Distal TFBS	3.93771e-08	3.93771e-08	0.0809763	0.461169	0.354652	0.778804	1	0.758351	2.11714e-07	1.01562e-10	0.00799538	0.0142973	5.0237e-07	2.40285e-06	0.461169	0.0717768	0.529097	2.89778e-05
M+P	6.5319e-08	6.5319e-08	0.102161	0.288767	0.494523	0.989332	0.758351	1	7.57117e-07	2.82923e-09	0.0283084	0.0429846	2.88402e-06	2.89778e-05	0.288767	0.182631	0.494523	3.36432e-05
FIMO GRN	0.529097	0.529097	6.5319e-08	4.9091e-06	3.93771e-08	7.57117e-07	2.11714e-07	7.57117e-07	1	1.45089e-11	9.72096e-10	1.40736e-09	1.45089e-11	1.45089e-11	4.9091e-06	3.94642e-09	1.36707e-06	0.264832
Intronic TFBS	1.45089e-11	1.45089e-11	3.93771e-08	4.35267e-10	2.01674e-09	2.82923e-09	1.01562e-10	2.82923e-09	1.45089e-11	1	6.5319e-08	3.93771e-08	0.0131944	0.000104264	4.35267e-10	5.08391e-08	1.01562e-10	1.45089e-11
Pos GRN	2.75669e-10	2.75669e-10	0.658798	0.00143495	0.085914	0.0263291	0.00799538	0.0283084	9.72096e-10	6.5319e-08	1	0.678306	0.00239353	0.0350107	0.00143495	0.288767	0.00561777	3.02801e-08
M+E	2.75669e-10	2.75669e-10	0.861987	0.00264263	0.15716	0.0429846	0.0142973	0.0429846	1.40736e-09	3.93771e-08	0.678306	1	0.00129097	0.0304113	0.00264263	0.398302	0.00871188	6.5319e-08
Promoter TFBS	1.45089e-11	1.45089e-11	0.00264263	3.28641e-07	1.83063e-05	2.88402e-06	5.0237e-07	2.88402e-06	1.45089e-11	0.0131944	0.00239353	0.00129097	1	0.191751	3.28641e-07	0.000176538	9.24898e-07	5.80356e-11
TEPIC GRN	1.45089e-11	1.45089e-11	0.0263291	4.9091e-06	0.000227661	2.89778e-05	2.40285e-06	2.89778e-05	1.45089e-11	0.000104264	0.0350107	0.0304113	0.191751	1	4.9091e-06	0.00239353	5.83283e-06	1.01562e-10
TEPIC	7.57117e-07	1.12609e-06	0.0195368	1	0.0762662	0.288767	0.461169	0.288767	4.9091e-06	4.35267e-10	0.00143495	0.00264263	3.28641e-07	4.9091e-06	1	0.0227187	0.738062	0.000155115
Pos Weighted GRN	1.40736e-09	1.40736e-09	0.738062	0.0227187	0.429082	0.191751	0.0717768	0.182631	3.94642e-09	5.08391e-08	0.288767	0.398302	0.000176538	0.00239353	0.0227187	1	0.0375192	3.28641e-07
TEPIC GRN Comparison	1.3412e-07	1.68912e-07	0.0429846	0.738062	0.149284	0.529097	0.529097	0.494523	1.36707e-06	1.01562e-10	0.00561777	0.00871188	9.24898e-07	5.83283e-06	0.738062	0.0375192	1	0.000104264
TEPIC Scores Comparison	0.127419	0.134419	6.17847e-07	0.000155115	2.88402e-06	3.36432e-05	2.89778e-05	3.36432e-05	0.264832	1.45089e-11	3.02801e-08	6.5319e-08	5.80356e-11	1.01562e-10	0.000155115	3.28641e-07	0.000104264	1

## Sheet: S3I
HepG2 Inputs	FIMO GRN C	Pos GRN C	TEPIC GRN C	TEPIC C	Pos 50k GRN	M	Distal TFBS	M+P	FIMO GRN	Intronic TFBS	Pos GRN	M+E	Promoter TFBS	TEPIC GRN	TEPIC	Pos Weighted GRN	TEPIC GRN Comparison	TEPIC Scores Comparison
FIMO GRN C	1	0.989332	1.45089e-11	1.45089e-11	1.45089e-11	1.45089e-11	1.45089e-11	1.45089e-11	1.12609e-06	1.45089e-11	1.45089e-11	1.45089e-11	1.45089e-11	1.45089e-11	1.45089e-11	1.45089e-11	1.45089e-11	2.90178e-11
Pos GRN C	0.989332	1	1.45089e-11	1.45089e-11	1.45089e-11	1.45089e-11	1.45089e-11	1.45089e-11	1.65445e-06	1.45089e-11	1.45089e-11	1.45089e-11	1.45089e-11	1.45089e-11	1.45089e-11	1.45089e-11	1.45089e-11	2.90178e-11
TEPIC GRN C	1.45089e-11	1.45089e-11	1	1.83063e-05	0.383413	0.0142973	0.00948361	0.0131944	1.45089e-11	1.45089e-11	0.0210768	0.0595638	2.82923e-09	1.74107e-10	1.83063e-05	0.564832	4.51018e-05	1.45089e-11
TEPIC C	1.45089e-11	1.45089e-11	1.83063e-05	1	0.000257974	0.0167424	0.141705	0.0142973	1.45089e-11	1.45089e-11	2.01674e-09	3.94642e-09	2.90178e-11	1.45089e-11	1	2.64352e-07	0.288767	1.45089e-11
Pos 50k GRN	1.45089e-11	1.45089e-11	0.383413	0.000257974	1	0.0910861	0.0762662	0.102161	1.45089e-11	1.45089e-11	0.00116007	0.00321093	9.72096e-10	1.74107e-10	0.000257974	0.114254	0.00159316	1.45089e-11
M	1.45089e-11	1.45089e-11	0.0142973	0.0167424	0.0910861	1	0.529097	0.946695	1.45089e-11	1.45089e-11	5.83283e-06	3.89889e-05	1.01562e-10	2.90178e-11	0.0167424	0.000595492	0.182631	1.45089e-11
Distal TFBS	1.45089e-11	1.45089e-11	0.00948361	0.141705	0.0762662	0.529097	1	0.546823	1.45089e-11	1.45089e-11	6.91366e-06	3.89889e-05	1.74107e-10	2.90178e-11	0.141705	0.000595492	0.511661	1.45089e-11
M+P	1.45089e-11	1.45089e-11	0.0131944	0.0142973	0.102161	0.946695	0.546823	1	1.45089e-11	1.45089e-11	6.91366e-06	4.51018e-05	1.01562e-10	2.90178e-11	0.0142973	0.000667562	0.173829	1.45089e-11
FIMO GRN	1.12609e-06	1.65445e-06	1.45089e-11	1.45089e-11	1.45089e-11	1.45089e-11	1.45089e-11	1.45089e-11	1	1.45089e-11	1.45089e-11	1.45089e-11	1.45089e-11	1.45089e-11	1.45089e-11	1.45089e-11	1.45089e-11	7.93783e-05
Intronic TFBS	1.45089e-11	1.45089e-11	1.45089e-11	1.45089e-11	1.45089e-11	1.45089e-11	1.45089e-11	1.45089e-11	1.45089e-11	1	2.90178e-11	2.90178e-11	0.000200623	1.75848e-08	1.45089e-11	1.45089e-11	1.45089e-11	1.45089e-11
Pos GRN	1.45089e-11	1.45089e-11	0.0210768	2.01674e-09	0.00116007	5.83283e-06	6.91366e-06	6.91366e-06	1.45089e-11	2.90178e-11	1	0.444964	1.68912e-07	5.83283e-06	2.01674e-09	0.0910861	5.41182e-09	1.45089e-11
M+E	1.45089e-11	1.45089e-11	0.0595638	3.94642e-09	0.00321093	3.89889e-05	3.89889e-05	4.51018e-05	1.45089e-11	2.90178e-11	0.444964	1	5.08391e-08	1.36707e-06	3.94642e-09	0.231499	1.32756e-08	1.45089e-11
Promoter TFBS	1.45089e-11	1.45089e-11	2.82923e-09	2.90178e-11	9.72096e-10	1.01562e-10	1.74107e-10	1.01562e-10	1.45089e-11	0.000200623	1.68912e-07	5.08391e-08	1	0.00195712	2.90178e-11	5.41182e-09	1.45089e-11	1.45089e-11
TEPIC GRN	1.45089e-11	1.45089e-11	1.74107e-10	1.45089e-11	1.74107e-10	2.90178e-11	2.90178e-11	2.90178e-11	1.45089e-11	1.75848e-08	5.83283e-06	1.36707e-06	0.00195712	1	1.45089e-11	4.35267e-10	1.45089e-11	1.45089e-11
TEPIC	1.45089e-11	1.45089e-11	1.83063e-05	1	0.000257974	0.0167424	0.141705	0.0142973	1.45089e-11	1.45089e-11	2.01674e-09	3.94642e-09	2.90178e-11	1.45089e-11	1	2.64352e-07	0.288767	1.45089e-11
Pos Weighted GRN	1.45089e-11	1.45089e-11	0.564832	2.64352e-07	0.114254	0.000595492	0.000595492	0.000667562	1.45089e-11	1.45089e-11	0.0910861	0.231499	5.41182e-09	4.35267e-10	2.64352e-07	1	9.24898e-07	1.45089e-11
TEPIC GRN Comparison	1.45089e-11	1.45089e-11	4.51018e-05	0.288767	0.00159316	0.182631	0.511661	0.173829	1.45089e-11	1.45089e-11	5.41182e-09	1.32756e-08	1.45089e-11	1.45089e-11	0.288767	9.24898e-07	1	1.45089e-11
TEPIC Scores Comparison	2.90178e-11	2.90178e-11	1.45089e-11	1.45089e-11	1.45089e-11	1.45089e-11	1.45089e-11	1.45089e-11	7.93783e-05	1.45089e-11	1.45089e-11	1.45089e-11	1.45089e-11	1.45089e-11	1.45089e-11	1.45089e-11	1.45089e-11	1
