# Supplementary material for: Modeling transcriptional regulation using gene regulatory networks based on multi-omics data sources
Source: BMC Bioinformatics. 2021 Apr 19;22:200. doi: 10.1186/s12859-021-04126-3 (PMC8056605; doi:10.1186/s12859-021-04126-3)
Supplement: Supplementary file 4 — Additional file 4: Supplementary Table S3. Prediction results from fitting the ENET models using different input features. [file 12859_2021_4126_MOESM4_ESM.xlsx]

## Sheet: S4A
TF_Name	Mean_Enet_Coef	Bins
SUZ12	-0.709604	1
SMC3	-0.216191	1
BMI1	-0.153034	1
ZNF143	-0.140165	1
SP1	-0.137286	1
PBX3	-0.128503	1
SREBF1	-0.128034	1
NFATC1	-0.102282	1
FOXK2	-0.100463	1
IRF4	-0.0900478	1
USF1	-0.0809931	1
EBF1	-0.0764983	1
ETV6	-0.071519	1
MTA2	-0.0708831	1
ATF2	-0.06874	1
EZH2	-0.0653137	1
MEF2B	-0.0558424	1
EP300	-0.0485482	1
STAT1	-0.0456756	1
MAZ	-0.0387051	1
RCOR1	-0.0382475	1
CHD2	-0.0321969	1
TBL1XR1	-0.0242813	1
ATF3	-0.0242265	1
CREB1	-0.0224907	1
RFX5	-0.022396	1
ELK1	-0.0202556	1
BCL3	-0.0177598	1
BATF	-0.016216	1
NFXL1	-0.0159468	1
ZBTB33	-0.0142335	2
PAX5	-0.0122477	2
RAD21	-0.0110837	2
SRF	-0.00983341	2
STAT5A	-0.0095268	2
BRCA1	-0.00937053	2
USF2	-0.00737597	2
ARNT	-0.00575391	2
ZNF384	-0.00522436	2
WRNIP1	-0.0041662	2
ZNF274	-0.00411297	2
SPI1	-0.00286135	2
ATF7	-0.00203213	2
GABPA	-0.0019705	2
NR2C1	-0.00154667	2
ZSCAN29	-0.0012596	2
DPF2	-0.000763155	2
REST	-0.000582268	2
ZNF217	-0.000407391	2
SREBF2	-6.54e-06	2
BHLHE40	0	2
CBX3	0	2
NR2F1	0	2
YY1	0	2
ZBTB40	0	2
ZFP36	0.000761548	2
RAD51	0.00123876	2
MAFK	0.00128707	2
BCL11A	0.00196317	2
ZEB1	0.00197501	2
NFYB	0.00210395	3
POLR3G	0.002107	3
FOS	0.00253265	3
MEF2A	0.00256804	3
PKNOX1	0.00259429	3
KLF5	0.00327945	3
NBN	0.00551051	3
ZNF207	0.00566803	3
IKZF1	0.00637837	3
ZNF592	0.00643632	3
CEBPB	0.00783385	3
E4F1	0.00800411	3
IRF5	0.00822214	3
CHD4	0.00852403	3
NFATC3	0.0091683	3
STAT3	0.00966379	3
RXRA	0.00991387	3
SIN3A	0.0101913	3
MTA3	0.0103742	3
ZNF622	0.0107096	3
ZNF687	0.0108255	3
EED	0.0124829	3
SIX5	0.0151963	3
RUNX3	0.0155114	3
BCLAF1	0.0156307	3
ZNF24	0.0156955	3
JUND	0.015914	3
TBX21	0.0160487	3
TARDBP	0.0165164	3
SMAD1	0.0197813	3
TCF12	0.0208108	4
FOXM1	0.0211917	4
MXI1	0.0231106	4
HDGF	0.0244065	4
HDAC6	0.0247846	4
HSF1	0.0261205	4
MLLT1	0.0267982	4
MAX	0.0285061	4
POU2F2	0.0289316	4
MYB	0.0300995	4
E2F8	0.0320771	4
HCFC1	0.0339069	4
CEBPZ	0.0353605	4
SMARCA5	0.0358563	4
NFIC	0.0374693	4
NR2C2	0.03998	4
EGR1	0.0437766	4
JUNB	0.0486611	4
ESRRA	0.0489654	4
CUX1	0.0520656	4
SKIL	0.0539093	4
TRIM22	0.0548383	4
CBX5	0.055168	4
HDAC2	0.0561115	4
RELB	0.0584504	4
TCF3	0.0615754	4
CBFB	0.066583	4
E2F4	0.0682566	4
MEF2C	0.0695052	4
TCF7	0.0701275	4
ARID3A	0.0737273	5
GATAD2B	0.0745195	5
RB1	0.0801456	5
KDM5A	0.0847256	5
NRF1	0.0854384	5
UBTF	0.0889558	5
ZBED1	0.0908794	5
ETS1	0.0923101	5
IRF3	0.105583	5
IKZF2	0.107926	5
NFYA	0.112671	5
RELA	0.115197	5
ASH2L	0.115459	5
CHD1	0.117165	5
PAX8	0.122632	5
RBBP5	0.128986	5
PML	0.131918	5
ZZZ3	0.135939	5
CREM	0.136024	5
MYC	0.1481	5
BACH1	0.161719	5
NFE2	0.170059	5
YBX1	0.182754	5
KDM1A	0.1828	5
TBP	0.214258	5
ELF1	0.224931	5
CTCF	0.272032	5
SMAD5	0.524791	5
TAF1	0.633394	5

## Sheet: S4B
TF_Name	Mean_Coef	Bins
PHF8	-0.0444476	1
ZNF316	-0.0378803	1
MGA	-0.0348571	1
BMI1	-0.0340197	1
SP2	-0.0304178	1
ZNF263	-0.0289061	1
U2AF2	-0.0277873	1
MCM2	-0.0270448	1
BRCA1	-0.0217818	1
COPS2	-0.020478	1
PTBP1	-0.0190374	1
CBX1	-0.0188115	1
SRF	-0.0177628	1
RBM17	-0.0159526	1
GTF2B	-0.015826	1
NELFE	-0.0156618	1
NCOA6	-0.0155688	1
NR2C2	-0.0155598	1
CCNT2	-0.0150349	1
NFYB	-0.0146298	1
ATF1	-0.0139351	1
RFX1	-0.0126739	1
NFIC	-0.0124521	1
BHLHE40	-0.0122245	1
MBD2	-0.0118007	1
CTCF	-0.0116696	1
SNIP1	-0.0112207	1
GATAD2B	-0.00970867	1
SPI1	-0.00963202	1
SRSF1	-0.00958863	1
REST	-0.00957562	1
SUZ12	-0.00955091	1
ELF4	-0.00949977	1
NR2F1	-0.0094941	1
PHF20	-0.00948001	1
ZFP36	-0.00912208	1
GABPB1	-0.00905569	1
ZNF282	-0.00901443	1
KAT2B	-0.00898549	1
BDP1	-0.00893672	1
NEUROD1	-0.00846729	1
NBN	-0.00781248	1
CBFA2T3	-0.00752181	1
SRSF9	-0.00738549	1
EP300	-0.0073637	1
CBX5	-0.00729068	1
NR2F6	-0.00688458	1
MYNN	-0.00590246	1
TBP	-0.00562747	1
GABPA	-0.00562636	1
BRF1	-0.0055628	1
EP400	-0.00553401	1
YBX3	-0.00552349	1
DEAF1	-0.00514579	1
JUNB	-0.00512214	1
E2F6	-0.00484282	1
SMC3	-0.00476969	1
CREBBP	-0.00461295	1
RAD51	-0.00461104	1
ARID2	-0.00454439	1
HDAC6	-0.00446926	1
ELK1	-0.00425092	1
HNRNPL	-0.0040661	2
NRF1	-0.0039562	2
GTF3C2	-0.00378973	2
SMAD1	-0.00362376	2
POU5F1	-0.00357003	2
ZMIZ1	-0.00352919	2
CREM	-0.00339476	2
ZNF274	-0.00334782	2
ZMYM3	-0.00330059	2
FIP1L1	-0.00326593	2
ZC3H8	-0.00319369	2
RUNX1	-0.0031464	2
NFE2	-0.00309199	2
EGR1	-0.00283683	2
TAF1	-0.00267049	2
ARID1B	-0.00259739	2
NCOA4	-0.00245502	2
HNRNPLL	-0.00228536	2
HNRNPK	-0.00223692	2
TCF7	-0.0021753	2
SAFB	-0.0020558	2
POLR3A	-0.00203494	2
C11orf30	-0.00186769	2
CDC5L	-0.00179303	2
GMEB1	-0.00165514	2
IKZF1	-0.00161352	2
TRIP13	-0.00160905	2
ZNF280A	-0.0015903	2
MCM5	-0.00147116	2
MCM3	-0.00119556	2
STAT2	-0.00113012	2
SREBF1	-0.0010644	2
SKIL	-0.00106073	2
SRSF7	-0.000972374	2
POLR3G	-0.000955777	2
AFF1	-0.000921484	2
ZC3H11A	-0.000884164	2
IRF2	-0.000852273	2
UBTF	-0.00081511	2
HLTF	-0.000767661	2
RBM34	-0.00075472	2
HCFC1	-0.000723494	2
KDM4B	-0.000705003	2
SIX5	-0.000682926	2
ATF7	-0.000645856	2
TAF9B	-0.000608784	2
STAT1	-0.000585777	2
RBM14	-0.000548784	2
ZEB2	-0.000548615	2
CBFA2T2	-0.00051653	2
TCF7L2	-0.000508552	2
RBBP5	-0.00047858	2
SP1	-0.000454328	2
PCBP1	-0.000443729	2
MAX	-0.000440491	2
ZBTB40	-0.000434358	2
THAP1	-0.000405503	2
ARHGAP35	-0.000381006	2
PYGO2	-0.000372825	2
ZBTB8A	-0.000366159	2
SMAD2	-0.000354492	2
KLF16	-0.000346114	2
NR2C1	-0.000339298	3
IRF1	-0.000330472	3
MAFF	-0.000315588	3
CC2D1A	-0.000305225	3
ZNF639	-0.000299032	3
ZNF830	-0.000293438	3
SIN3B	-0.000292759	3
ETV6	-0.000292031	3
CBX8	-0.000277762	3
TAL1	-0.000264151	3
XRCC3	-0.000201322	3
ZBTB11	-0.000194331	3
JUN	-0.000191524	3
MTA2	-0.000189425	3
THRA	-0.000169844	3
CEBPB	-0.000155247	3
SAFB2	-0.000141635	3
GATA1	-0.000128578	3
ZFP91	-0.000100745	3
RLF	-8.86e-05	3
BACH1	-6e-05	3
TOE1	-5.85e-05	3
RB1	-5.04e-05	3
SMARCE1	-4.93e-05	3
ELF1	-4.62e-05	3
PRPF4	-4.22e-05	3
ZHX1	-3.61e-05	3
MAFK	-3.28e-05	3
ZBTB2	-9.1e-06	3
ASH1L	0	3
ATF2	0	3
ATF3	0	3
BRD9	0	3
BRF2	0	3
CEBPZ	0	3
CREB3L1	0	3
DPF2	0	3
E2F1	0	3
E2F7	0	3
E2F8	0	3
E4F1	0	3
ESRRA	0	3
ETS1	0	3
FOXM1	0	3
GTF2F1	0	3
HDAC1	0	3
HDAC2	0	3
HMGN3	0	3
JUND	0	3
KDM5B	0	3
L3MBTL2	0	3
LEF1	0	3
MAZ	0	3
MEF2A	0	3
MEIS2	0	3
MITF	0	3
MNT	0	3
NCOA1	0	3
NR0B1	0	3
NUFIP1	0	3
PKNOX1	0	3
PRDM10	0	3
RAD21	0	3
RBM25	0	3
RCOR1	0	3
RNF2	0	3
SMARCA4	0	3
SMARCA5	0	3
SOX6	0	3
TARDBP	0	3
TBL1XR1	0	3
TEAD4	0	3
TRIM24	0	3
USF1	0	3
ZBTB7A	0	3
ZNF318	0	3
ZNF592	0	3
DACH1	6.99e-08	4
MYBL2	6.13e-06	4
PHF21A	2.5e-05	4
HES1	2.63e-05	4
GATAD2A	2.84e-05	4
TCF12	7.09e-05	4
RBM39	7.53e-05	4
HNRNPH1	7.69e-05	4
CCAR2	7.73e-05	4
NCOA2	8.91e-05	4
E2F4	0.000102726	4
NR2F2	0.000117298	4
DDX20	0.00011732	4
ZNF184	0.000134038	4
U2AF1	0.000138871	4
SFPQ	0.000150779	4
RBM15	0.000163698	4
NFYA	0.000171661	4
POLR2A	0.000178448	4
MYC	0.000200882	4
ZBTB5	0.000229767	4
FOXA1	0.000263113	4
ZNF143	0.00027277	4
NONO	0.000275002	4
EZH2	0.000285084	4
CTBP1	0.0003167	4
MTA3	0.000334193	4
NFXL1	0.000340078	4
MIER1	0.000449033	4
MTA1	0.000461094	4
FUS	0.000481655	4
ZBTB33	0.00050261	4
FOS	0.000538141	4
PML	0.000597435	4
YY1	0.000608154	4
CTCFL	0.000652245	4
BCLAF1	0.00074197	4
TAF7	0.000779846	4
AGO1	0.000895646	4
XRCC5	0.000923668	4
YBX1	0.0010425	4
HDAC3	0.0010794	4
POLR2AphosphoS5	0.00112781	4
BRD4	0.00119891	4
NFRKB	0.00120998	4
DNMT1	0.00128444	4
SMAD5	0.00130095	4
KDM1A	0.00130333	5
KAT8	0.00140152	5
CSDE1	0.00142631	5
ATF4	0.00168823	5
EHMT2	0.00181901	5
ZNF407	0.0018724	5
SRSF3	0.0018998	5
FOSL1	0.00217409	5
CBX3	0.00226093	5
RFX5	0.00238092	5
ZNF384	0.00239396	5
NCOR1	0.0024336	5
ZKSCAN1	0.00244007	5
SAP30	0.00248163	5
POLR2B	0.00290091	5
TRIM28	0.00299953	5
CUX1	0.00302792	5
STAT5A	0.00339913	5
NR3C1	0.00498481	5
FOXK2	0.00576788	5
HMBOX1	0.00609179	5
TAF15	0.00627513	5
LARP7	0.00628339	5
PHB2	0.00744796	5
RBFOX2	0.00847338	5
SETDB1	0.00860107	5
ZBED1	0.00904079	5
ZNF24	0.00912282	5
MLLT1	0.00981451	5
ARNT	0.0100924	5
GATA2	0.0101533	5
BCOR	0.010951	5
USF2	0.0110027	5
MCM7	0.0115046	5
ARID3A	0.0115097	5
NFATC3	0.011608	5
ZSCAN29	0.0117882	5
CHD2	0.011993	5
SIRT6	0.0122023	5
WHSC1	0.0126518	5
KHSRP	0.0130547	5
SMARCB1	0.0130711	5
PCBP2	0.0137619	5
MXI1	0.0154986	5
CHAMP1	0.0156369	5
SNRNP70	0.0162621	5
TRIM25	0.0164548	5
HDGF	0.0173439	5
THRAP3	0.0198137	5
SMARCC2	0.021765	5
POLR2G	0.0233451	5
ILF3	0.024209	5
HNRNPUL1	0.0270483	5
NKRF	0.0320967	5
SIN3A	0.0332228	5
ZZZ3	0.0375324	5
EWSR1	0.0453231	5
SUPT5H	0.0485786	5
CHD1	0.0492289	5
RBM22	0.0496789	5
POLR2AphosphoS2	0.112259	5

## Sheet: S4C
TF_Bin	Gene_set	Term	P-value	Odds Ratio	Combined Score
GM12878_1	GO_Biological_Process_2018	regulation of transcription from RNA polymerase II promoter (GO:0006357)	9.95e-21	10.3744	477.806
GM12878_1	GO_Biological_Process_2018	negative regulation of transcription, DNA-templated (GO:0045892)	1.67e-07	8.20008	127.961
GM12878_1	GO_Biological_Process_2018	regulation of gene expression, epigenetic (GO:0040029)	4.4e-06	36.036	444.476
GM12878_1	GO_Biological_Process_2018	negative regulation of gene expression, epigenetic (GO:0045814)	6.85e-06	80	951.304
GM12878_1	GO_Biological_Process_2018	negative regulation of cell cycle process (GO:0010948)	6.31e-06	32.9218	394.164
GM12878_2	GO_Biological_Process_2018	regulation of transcription from RNA polymerase II promoter (GO:0006357)	2.54e-12	7.66802	204.734
GM12878_2	GO_Biological_Process_2018	negative regulation of transcription, DNA-templated (GO:0045892)	2.39e-12	11.4801	307.203
GM12878_2	GO_Biological_Process_2018	regulation of transcription, DNA-templated (GO:0006355)	1.27e-10	6.67501	152.112
GM12878_2	GO_Biological_Process_2018	negative regulation of transcription from RNA polymerase II promoter (GO:0000122)	2.79e-10	12.9794	285.559
GM12878_2	GO_Biological_Process_2018	negative regulation of gene expression (GO:0010629)	1.27e-08	10.7875	196.145
GM12878_3	GO_Biological_Process_2018	regulation of transcription from RNA polymerase II promoter (GO:0006357)	1.44e-13	8.11908	240.096
GM12878_3	GO_Biological_Process_2018	positive regulation of transcription, DNA-templated (GO:0045893)	5.82e-13	9.52381	268.306
GM12878_3	GO_Biological_Process_2018	negative regulation of transcription, DNA-templated (GO:0045892)	2.39e-12	11.4801	307.203
GM12878_3	GO_Biological_Process_2018	regulation of transcription, DNA-templated (GO:0006355)	8.9e-12	7.0922	180.46
GM12878_3	GO_Biological_Process_2018	positive regulation of transcription from RNA polymerase II promoter (GO:0045944)	8.01e-11	10.2201	237.591
GM12878_4	GO_Biological_Process_2018	regulation of transcription from RNA polymerase II promoter (GO:0006357)	6.41e-26	11.7276	680.309
GM12878_4	GO_Biological_Process_2018	positive regulation of transcription from RNA polymerase II promoter (GO:0045944)	7.91e-15	12.5786	408.436
GM12878_4	GO_Biological_Process_2018	positive regulation of transcription, DNA-templated (GO:0045893)	2.79e-14	10.119	315.826
GM12878_4	GO_Biological_Process_2018	regulation of transcription, DNA-templated (GO:0006355)	5.48e-13	7.50939	212.007
GM12878_4	GO_Biological_Process_2018	transcription, DNA-templated (GO:0006351)	1.97e-12	20.5993	555.243
GM12878_5	GO_Biological_Process_2018	regulation of transcription, DNA-templated (GO:0006355)	1.82e-17	9.06305	349.316
GM12878_5	GO_Biological_Process_2018	positive regulation of transcription, DNA-templated (GO:0045893)	4.94e-16	11.0837	390.638
GM12878_5	GO_Biological_Process_2018	regulation of transcription from RNA polymerase II promoter (GO:0006357)	2.8e-15	8.86566	297.085
GM12878_5	GO_Biological_Process_2018	positive regulation of nucleic acid-templated transcription (GO:1903508)	5.14e-11	15.112	358.03
GM12878_5	GO_Biological_Process_2018	transcription, DNA-templated (GO:0006351)	4.17e-11	19.3723	462.989
GM12878_1	GO_Molecular_Function_2018	RNA polymerase II regulatory region sequence-specific DNA binding (GO:0000977)	1.56e-22	26.087	1309.82
GM12878_1	GO_Molecular_Function_2018	transcriptional repressor activity, RNA polymerase II transcription regulatory region sequence-specific binding (GO:0001227)	1.25e-12	37.7358	1034.2
GM12878_1	GO_Molecular_Function_2018	RNA polymerase II transcription factor binding (GO:0001085)	7.43e-12	44.0771	1129.48
GM12878_1	GO_Molecular_Function_2018	transcription regulatory region sequence-specific DNA binding (GO:0000976)	8.76e-12	22.8311	581.301
GM12878_1	GO_Molecular_Function_2018	RNA polymerase II regulatory region DNA binding (GO:0001012)	4.38e-10	26.534	571.764
GM12878_2	GO_Molecular_Function_2018	transcription regulatory region DNA binding (GO:0044212)	9.8e-14	21.3904	640.726
GM12878_2	GO_Molecular_Function_2018	transcriptional repressor activity, RNA polymerase II transcription regulatory region sequence-specific binding (GO:0001227)	1.25e-12	37.7358	1034.2
GM12878_2	GO_Molecular_Function_2018	transcriptional repressor activity, RNA polymerase II core promoter proximal region sequence-specific binding (GO:0001078)	9.41e-11	48.11	1110.69
GM12878_2	GO_Molecular_Function_2018	sequence-specific DNA binding (GO:0043565)	1.66e-10	16.9205	381.02
GM12878_2	GO_Molecular_Function_2018	RNA polymerase II regulatory region sequence-specific DNA binding (GO:0000977)	7.48e-10	14.4928	304.549
GM12878_3	GO_Molecular_Function_2018	RNA polymerase II regulatory region sequence-specific DNA binding (GO:0000977)	3.57e-14	18.8406	583.354
GM12878_3	GO_Molecular_Function_2018	DNA binding (GO:0003677)	1.52e-10	9.70511	219.408
GM12878_3	GO_Molecular_Function_2018	regulatory region DNA binding (GO:0000975)	1.03e-09	23.8095	492.61
GM12878_3	GO_Molecular_Function_2018	transcriptional activator activity, RNA polymerase II transcription regulatory region sequence-specific binding (GO:0001228)	1.66e-07	16.4319	256.483
GM12878_3	GO_Molecular_Function_2018	transcription regulatory region sequence-specific DNA binding (GO:0000976)	4.07e-06	13.6986	170.034
GM12878_4	GO_Molecular_Function_2018	RNA polymerase II regulatory region sequence-specific DNA binding (GO:0000977)	2.23e-24	27.5362	1499.61
GM12878_4	GO_Molecular_Function_2018	RNA polymerase II core promoter proximal region sequence-specific DNA binding (GO:0000978)	2.44e-17	33.0789	1265.37
GM12878_4	GO_Molecular_Function_2018	core promoter proximal region sequence-specific DNA binding (GO:0000987)	5.29e-17	31.1751	1168.36
GM12878_4	GO_Molecular_Function_2018	transcription factor activity, RNA polymerase II core promoter proximal region sequence-specific binding (GO:0000982)	3.09e-15	28.5714	954.547
GM12878_4	GO_Molecular_Function_2018	transcriptional activator activity, RNA polymerase II core promoter proximal region sequence-specific binding (GO:0001077)	5.98e-09	26.6667	504.926
GM12878_5	GO_Molecular_Function_2018	core promoter proximal region sequence-specific DNA binding (GO:0000987)	1.72e-15	29.7693	1011.97
GM12878_5	GO_Molecular_Function_2018	transcription regulatory region DNA binding (GO:0044212)	1.44e-15	23.972	819.245
GM12878_5	GO_Molecular_Function_2018	RNA polymerase II core promoter proximal region sequence-specific DNA binding (GO:0000978)	7.89e-11	23.6904	551.111
GM12878_5	GO_Molecular_Function_2018	transcriptional activator activity, RNA polymerase II transcription regulatory region sequence-specific binding (GO:0001228)	1.62e-10	21.8553	492.759
GM12878_5	GO_Molecular_Function_2018	transcriptional activator activity, RNA polymerase II core promoter proximal region sequence-specific binding (GO:0001077)	4.62e-09	27.5862	529.464

## Sheet: S4D
TF_Bin	Gene_set	Term	LOG10_Pvalues	P-value	Odds Ratio	Combined Score
K562_1	GO_Biological_Process_2018	negative regulation of transcription, DNA-templated (GO:0045892)	17.1765	6.66e-18	9.52268	376.632
K562_1	GO_Biological_Process_2018	negative regulation of transcription from RNA polymerase II promoter (GO:0000122)	14.4191	3.81e-15	10.8478	360.168
K562_1	GO_Biological_Process_2018	regulation of transcription, DNA-templated (GO:0006355)	13.4711	3.38e-14	5.45036	169.056
K562_1	GO_Biological_Process_2018	transcription from RNA polymerase II promoter (GO:0006366)	13.1481	7.11e-14	11.307	342.316
K562_1	GO_Biological_Process_2018	negative regulation of gene expression (GO:0010629)	11.4584	3.48e-12	8.87358	234.109
K562_2	GO_Biological_Process_2018	regulation of transcription, DNA-templated (GO:0006355)	16.4763	3.34e-17	6.05596	229.759
K562_2	GO_Biological_Process_2018	transcription, DNA-templated (GO:0006351)	10.2612	5.48e-11	11.7796	278.322
K562_2	GO_Biological_Process_2018	negative regulation of transcription from RNA polymerase II promoter (GO:0000122)	8.83268	1.47e-09	7.99315	162.574
K562_2	GO_Biological_Process_2018	negative regulation of transcription, DNA-templated (GO:0045892)	8.64207	2.28e-09	6.34845	126.341
K562_2	GO_Biological_Process_2018	regulation of nucleic acid-templated transcription (GO:1903506)	7.46092	3.46e-08	6.90865	118.687
K562_3	GO_Biological_Process_2018	regulation of transcription from RNA polymerase II promoter (GO:0006357)	37.118	7.62e-38	8.78688	750.997
K562_3	GO_Biological_Process_2018	negative regulation of transcription, DNA-templated (GO:0045892)	30.3716	4.25e-31	11.8209	826.671
K562_3	GO_Biological_Process_2018	negative regulation of transcription from RNA polymerase II promoter (GO:0000122)	24.6556	2.21e-25	13.3318	756.896
K562_3	GO_Biological_Process_2018	positive regulation of transcription from RNA polymerase II promoter (GO:0045944)	22.0851	8.22e-23	9.49522	482.854
K562_3	GO_Biological_Process_2018	regulation of transcription, DNA-templated (GO:0006355)	22.1612	6.9e-23	6.33909	323.474
K562_4	GO_Biological_Process_2018	regulation of transcription, DNA-templated (GO:0006355)	23.8827	1.31e-24	8.52129	468.612
K562_4	GO_Biological_Process_2018	regulation of transcription from RNA polymerase II promoter (GO:0006357)	15.8861	1.3e-16	7.19777	263.308
K562_4	GO_Biological_Process_2018	positive regulation of transcription, DNA-templated (GO:0045893)	12.7471	1.79e-13	7.59878	223.044
K562_4	GO_Biological_Process_2018	positive regulation of transcription from RNA polymerase II promoter (GO:0045944)	11.4855	3.27e-12	8.53071	225.606
K562_4	GO_Biological_Process_2018	regulation of gene expression (GO:0010468)	10.1085	7.79e-11	6.97593	162.367
K562_5	GO_Biological_Process_2018	regulation of transcription, DNA-templated (GO:0006355)	17.8013	1.58e-18	6.36041	260.706
K562_5	GO_Biological_Process_2018	regulation of transcription from RNA polymerase II promoter (GO:0006357)	14.5157	3.05e-15	5.98949	200.195
K562_5	GO_Biological_Process_2018	positive regulation of transcription, DNA-templated (GO:0045893)	12.1938	6.4e-13	6.44028	180.822
K562_5	GO_Biological_Process_2018	transcription from RNA polymerase II promoter (GO:0006366)	10.9172	1.21e-11	10.1403	254.938
K562_5	GO_Biological_Process_2018	transcription, DNA-templated (GO:0006351)	10.3565	4.4e-11	11.9727	285.51
K562_1	GO_Molecular_Function_2018	RNA polymerase II regulatory region sequence-specific DNA binding (GO:0000977)	14.7696	1.7e-15	12.6227	429.281
K562_1	GO_Molecular_Function_2018	transcription regulatory region DNA binding (GO:0044212)	9.99568	1.01e-10	11.2127	258.082
K562_1	GO_Molecular_Function_2018	DNA binding (GO:0003677)	9.91721	1.21e-10	6.50219	148.463
K562_1	GO_Molecular_Function_2018	transcriptional repressor activity, RNA polymerase II transcription regulatory region sequence-specific binding (GO:0001227)	8.84466	1.43e-09	18.2593	371.866
K562_1	GO_Molecular_Function_2018	RNA polymerase II transcription factor binding (GO:0001085)	7.03152	9.3e-08	18.6617	302.151
K562_2	GO_Molecular_Function_2018	DNA binding (GO:0003677)	19.821	1.51e-20	9.75328	445.168
K562_2	GO_Molecular_Function_2018	RNA polymerase II regulatory region sequence-specific DNA binding (GO:0000977)	16.0516	8.88e-17	13.324	492.451
K562_2	GO_Molecular_Function_2018	transcription regulatory region DNA binding (GO:0044212)	15	1e-15	14.6628	506.426
K562_2	GO_Molecular_Function_2018	transcription regulatory region sequence-specific DNA binding (GO:0000976)	8.85387	1.4e-09	12.152	247.762
K562_2	GO_Molecular_Function_2018	regulatory region DNA binding (GO:0000975)	8.78516	1.64e-09	14.4009	291.291
K562_3	GO_Molecular_Function_2018	RNA polymerase II regulatory region sequence-specific DNA binding (GO:0000977)	33.1656	6.83e-34	18.6335	1422.99
K562_3	GO_Molecular_Function_2018	transcription regulatory region DNA binding (GO:0044212)	21.055	8.81e-22	15.9733	774.396
K562_3	GO_Molecular_Function_2018	transcriptional repressor activity, RNA polymerase II transcription regulatory region sequence-specific binding (GO:0001227)	14.9101	1.23e-15	22.8702	785.21
K562_3	GO_Molecular_Function_2018	transcription corepressor activity (GO:0003714)	13.4248	3.76e-14	17.9131	553.742
K562_3	GO_Molecular_Function_2018	transcriptional activator activity, RNA polymerase II transcription regulatory region sequence-specific binding (GO:0001228)	12.6716	2.13e-13	13.7187	400.267
K562_4	GO_Molecular_Function_2018	transcription regulatory region DNA binding (GO:0044212)	15.8416	1.44e-16	18.2046	664.032
K562_4	GO_Molecular_Function_2018	transcription factor activity, RNA polymerase II core promoter proximal region sequence-specific binding (GO:0000982)	13.2581	5.52e-14	19.7568	603.116
K562_4	GO_Molecular_Function_2018	transcriptional activator activity, RNA polymerase II core promoter proximal region sequence-specific binding (GO:0001077)	8.16241	6.88e-09	19.4529	365.612
K562_4	GO_Molecular_Function_2018	RNA polymerase II core promoter proximal region sequence-specific DNA binding (GO:0000978)	8.05849	8.74e-09	14.6175	271.236
K562_4	GO_Molecular_Function_2018	histone deacetylase activity (GO:0004407)	7.44855	3.56e-08	53.1915	912.265
K562_5	GO_Molecular_Function_2018	DNA binding (GO:0003677)	10.0467	8.98e-11	6.60878	152.884
K562_5	GO_Molecular_Function_2018	RNA polymerase II core promoter proximal region sequence-specific DNA binding (GO:0000978)	8.20204	6.28e-09	12.5141	236.331
K562_5	GO_Molecular_Function_2018	core promoter proximal region sequence-specific DNA binding (GO:0000987)	7.95468	1.11e-08	11.7938	216.06
K562_5	GO_Molecular_Function_2018	transcriptional activator activity, RNA polymerase II transcription regulatory region sequence-specific binding (GO:0001228)	7.86646	1.36e-08	11.5447	209.152
K562_5	GO_Molecular_Function_2018	histone deacetylase activity (GO:0004407)	5.18111	6.59e-06	32.7869	391.139
